# Supplementary material for: Thermo-Responsive Cellulose-Based Material with Switchable Wettability for Controllable Oil/Water Separation
Source: Polymers (Basel). 2018 May 28;10(6):592. doi: 10.3390/polym10060592 (PMC6403979; doi:10.3390/polym10060592)
Supplement: Supplementary file 1 [file polymers-10-00592-s001.zip]

Archive with 3 entries (2 files):
- polymers-301779-SI/
- polymers-301779-SI/polymers-301779-SI.pdf
- polymers-301779-SI/polymers-301779-SUPPL-HIGHLIGHT.pdf
